# Supplementary material for: Glucose metabolism is differentially altered by choline and methionine in bovine neonatal hepatocytes
Source: PLoS One. 2019 May 29;14(5):e0217160. doi: 10.1371/journal.pone.0217160 (PMC6541273; doi:10.1371/journal.pone.0217160)
Supplement: S1 Table — (XLSX) [file pone.0217160.s001.xlsx]

## Sheet: gene expression
Sample ID	calf	CC, uM	DLM, uM	FA, mM	18S	HMBS	AMBP	PC	PEPCKc	PEPCKm	G6P
1	15	61	16	1	0.0371213	0.050385	0.0766916	0.0334976	0.162538	0.0716114	0.0631752
4	15	61	30	1	0.0440968	0.042937	0.0588283	0.0327883	0.157832	0.0689972	0.059533
7	15	61	100	1	0.0502839	0.0453451	0.074043	0.0146279	0.149975	0.0766733	0.0674095
10	15	61	300	1	0.0468098	0.0250138	0.0504643	0.0191067	0.0772223	0.0682726	0.0445213
13	15	128	16	1	0.0460697	0.0360644	0.0477637	0.0436069	0.264572	0.100612	0.0572027
16	15	128	30	1	0.0435507	0.0428964	0.0498232	0.0371988	0.147954	0.0913663	0.0620912
19	15	128	100	1	0.0326065	0.0455072	0.0423072	0.0231829	0.1376	0.09272	0.0822919
22	15	128	300	1	0.0427426	0.0487175	0.0441525	0.02929	0.134454	0.0814811	0.0520991
25	15	2028	16	1	0.0594591	0.0565034	0.0438627	0.0472065	0.449561	0.132051	0.0681459
28	15	2028	30	1	0.0471124	0.0566326	0.0306925	0.0409194	0.481699	0.0934424	0.0635468
31	15	2028	100	1	0.0142018	0.0261436	0.0422295	0.0186488	0.591483	0.0177578	0.024043
34	15	2028	300	1	0.0093438	0.0155381	0.0287338	0.0120256	0.285626	0.0116447	0.0107699
37	15	4528	16	1	0.0355658	0.0300379	0.0574172	0.0322634	0.806269	0.051483	0.052987
40	15	4528	30	1	0.018907	0.0203562	0.035292	0.0230399	0.641836	0.0246013	0.0191137
43	15	4528	100	1	0.0270471	0.0302623	0.0617903	0.0249619	0.73625	0.042015	0.0435889
46	15	4528	300	1	0.0426046	0.0418036	0.0808197	0.0313418	0.212406	0.0722079	0.0597671
49	15	61	16	0	0.0285909	0.0293635	0.086456	0.0167688	0.104653	0.0400872	0.0542915
52	15	61	30	0	0.0251036	0.0273629	0.0804953	0.0141918	0.0611031	0.0220596	0.0309722
55	15	61	100	0	0.0344496	0.0356899	0.0740711	0.0188613	0.0281335	0.0639858	0.0436485
58	15	61	300	0	0.0348079	0.0257489	0.056272	0.0161426	0.0151435	0.0633466	0.0320274
61	15	128	16	0	0.0384091	0.0220357	0.0402577	0.0165532	0.0347721	0.0520147	0.0314951
64	15	128	30	0	0.0338779	0.0243117	0.042676	0.0178048	0.0217972	0.0532725	0.0333416
67	15	128	100	0	0.0203015	0.0226216	0.0607385	0.0118851	0.0219561	0.0249721	0.020831
70	15	128	300	0	0.0267296	0.0279368	0.0648957	0.0115622	0.0113663	0.0328427	0.020779
73	15	2028	16	0	0.0230824	0.0313937	0.0797558	0.0171429	0.0778455	0.0348773	0.0254785
76	15	2028	30	0	0.0241333	0.0350471	0.0664832	0.014023	0.0637811	0.0207836	0.0157679
79	15	2028	100	0	0.0413768	0.0267558	0.0721441	0.0167044	0.0642198	0.0677235	0.0284633
82	15	2028	300	0	0.0251413	0.0190742	0.0671331	0.0112088	0.0259971	0.0353846	0.0211942
85	15	4528	16	0	0.0181861	0.0243737	0.0554709	0.0137057	0.0965544	0.0306272	0.0196144
88	15	4528	30	0	0.0317588	0.0197501	0.0420066	0.0186263	0.0950741	0.033067	0.0296558
91	15	4528	100	0	0.0143934	0.0221329	0.0459575	0.00741654	0.0413796	0.0119741	0.0109432
94	15	4528	300	0	0.00731967	0.0137257	0.0253809	0.00397489	0.00790101	0.00515462	0.00506596
1	16	61	16	1	0.0209087	0.0696416	0.0665266	0.048452	0.242824	0.0231645	0.0435654
4	16	61	30	1	0.0108154	0.0481778	0.0585854	0.0248202	0.21894	0.00950733	0.0247651
7	16	61	100	1	0.0449877	0.0459363	0.0651982	0.116335	0.389831	0.0652995	0.0666057
10	16	61	300	1	0.0256118	0.048259	0.0566184	0.0389285	0.0769877	0.0285234	0.0499272
13	16	128	16	1	0.0214276	0.0300945	0.0381859	0.042718	0.414894	0.0158605	0.0382665
16	16	128	30	1	0.00975185	0.0217153	0.0197412	0.0230124	0.404028	0.0052441	0.0158098
19	16	128	100	1	0.00840918	0.0252797	0.0344082	0.0154991	0.365319	0.00442458	0.0114311
22	16	128	300	1	0.0413387	0.0560876	0.0681583	0.0692509	0.0834995	0.0467765	0.0769212
25	16	2028	16	1	0.0257696	0.062239	0.0614407	0.0591996	0.302565	0.0277251	0.0406072
28	16	2028	30	1	0.051001	0.0829057	0.0627815	0.110033	0.245864	0.0437698	0.0565744
31	16	2028	100	1	0.0351523	0.0326338	0.0571589	0.0530693	0.0531451	0.0492005	0.049717
34	16	2028	300	1	0.0322235	0.0280562	0.0485316	0.0495883	0.100407	0.0429522	0.047336
37	16	4528	16	1	0.0557142	0.0358568	0.0605532	0.118531	0.295478	0.0757551	0.0748641
40	16	4528	30	1	0.0397665	0.0363248	0.0432501	0.103842	.	0.0656705	0.0713951
43	16	4528	100	1	0.0464473	0.0336238	0.0508095	0.10717	.	0.0652783	0.0605723
46	16	4528	300	1	0.0556472	0.0388166	0.0449103	0.115363	0.258638	0.0682261	0.0699444
49	16	61	16	0	0.0342801	0.0325267	0.0458001	0.0493255	0.0961227	0.0423742	0.0438603
52	16	61	30	0	0.0603791	0.0360821	0.0601265	0.046179	0.0683249	0.0540497	0.0484396
55	16	61	100	0	0.045796	0.0317113	0.0682279	0.0497088	0.012224	0.0361163	0.0636486
58	16	61	300	0	0.0354869	0.0319821	0.0498031	0.0281125	0.00812993	0.0338105	0.031728
61	16	128	16	0	0.0542888	0.0516025	0.0710464	0.0751682	0.0951929	0.0628344	0.065337
64	16	128	30	0	0.0208225	0.0338118	0.0616212	0.0294841	0.0459842	0.0192466	0.0311652
67	16	128	100	0	0.0623823	0.0444877	0.078025	0.063122	0.011669	0.0689471	0.0798379
70	16	128	300	0	0.0469828	0.0398852	0.0903098	0.0437011	0.011275	0.0555775	0.0458039
73	16	2028	16	0	0.039452	0.0351334	0.0871546	0.0585247	0.0351832	0.0523103	0.0367213
76	16	2028	30	0	0.047072	0.0362223	0.0709704	0.0656604	0.0264261	0.0524428	0.0351112
79	16	2028	100	0	0.0112676	0.0161444	0.0503993	0.0211483	0.014334	0.0149971	0.0136262
82	16	2028	300	0	0.0328105	0.0226543	0.0956057	0.0397514	0.00387088	0.0467185	0.0274941
85	16	4528	16	0	0.00935578	0.0194389	0.0607988	0.0128008	0.0422928	0.00399893	0.00679114
88	16	4528	30	0	0.0459572	0.0321722	0.111949	0.0612056	0.0176052	0.0641136	0.0402073
91	16	4528	100	0	0.0556885	0.0327547	0.10605	0.0740228	0.00754706	0.0854651	0.0490651
94	16	4528	300	0	0.0158095	0.0278796	0.0428066	0.0151611	0.00270263	0.0169539	0.0143737
1	18	61	16	1	0.0324734	0.0562581	0.0437084	0.0491477	0.00788883	0.0529593	0.0517747
4	18	61	30	1	0.0504082	0.0671976	0.053974	0.103433	0.0269075	0.116329	0.0713711
7	18	61	100	1	0.0342454	0.0434766	0.0233651	0.080686	0.0194721	0.104943	0.0651444
10	18	61	300	1	0.0346663	0.0498406	0.0362102	0.0713535	0.0121666	0.130498	0.0746687
13	18	128	16	1	0.0240812	0.0399932	0.0262116	0.0397857	0.0248487	0.0502188	0.0769246
16	18	128	30	1	0.0385679	0.0551434	0.0445523	0.0773726	0.0556546	0.077494	0.140193
19	18	128	100	1	0.0315868	0.0442268	0.029288	0.0630621	0.0431242	0.0508725	0.0897568
22	18	128	300	1	0.0360981	0.0263992	0.0241386	0.0678867	0.0207637	0.0574742	0.0879524
25	18	2028	16	1	0.0388651	0.0434344	0.0265854	0.0502591	0.0126369	0.0607552	0.0555782
28	18	2028	30	1	0.0352664	0.0486555	0.0198751	0.0542067	0.022426	0.057155	0.0525037
31	18	2028	100	1	0.0447031	0.0399182	0.0432267	0.0669723	0.0124634	0.0913953	0.0612224
34	18	2028	300	1	0.0410225	0.0310492	0.035896	0.0662834	0.0101331	0.0804191	0.0459129
37	18	4528	16	1	0.0432427	0.0473118	0.0476484	0.0695561	0.0117823	0.0815716	0.0626817
40	18	4528	30	1	0.047534	0.0419439	0.0251184	0.0760718	0.0246297	0.0868418	0.0660963
43	18	4528	100	1	0.0355079	0.0461627	0.0389517	0.0860045	0.0159066	0.107691	0.074199
46	18	4528	300	1	0.0409928	0.0378881	0.0412187	0.0859433	0.0176721	0.0911557	0.062883
49	18	61	16	0	0.0144064	0.0260608	0.0446334	0.0204951	0.00494588	0.0145308	0.0200616
52	18	61	30	0	0.0502419	0.0445401	0.0798206	0.0788829	0.00649139	0.0769623	0.048384
55	18	61	100	0	0.0379808	0.0463099	0.0553359	0.0627521	0.00456105	0.0785794	0.0639402
58	18	61	300	0	0.0140886	0.0322035	0.041625	0.0189295	0.00322802	0.030129	0.0238099
61	18	128	16	0	0.0299986	0.0401166	0.0567809	0.0531483	0.00789668	0.0552459	0.0556974
64	18	128	30	0	0.0369387	0.0357851	0.0470883	0.0595539	0.0151315	0.0587831	0.0508949
67	18	128	100	0	0.0223771	0.0389052	0.0791493	0.0513879	0.0123403	0.0483548	0.0448205
70	18	128	300	0	0.0300144	0.0200709	0.0289351	0.0433207	0.00195189	0.0469329	0.0621829
73	18	2028	16	0	0.0260041	0.026523	0.0387349	0.0420495	0.00330018	0.0483991	0.035432
76	18	2028	30	0	0.0392497	0.0276033	0.0281113	0.0491678	0.00573212	0.0593795	0.0519403
79	18	2028	100	0	0.167078	0.0391957	0.0953545	0.0984434	0.00341598	0.0780274	0.0842352
82	18	2028	300	0	0.0925822	0.0375088	0.0770779	0.0768778	0.00230247	0.0616418	0.0582073
85	18	4528	16	0	0.0534212	0.0415402	0.0587841	0.0732416	0.00686087	0.0754628	0.0762224
88	18	4528	30	0	0.0671533	0.0426714	0.0547312	0.0757631	0.00588891	0.0723751	0.083559
91	18	4528	100	0	0.0856823	0.0472409	0.0616517	0.067735	0.00433581	0.0741005	0.088834
94	18	4528	300	0	0.0817632	0.0340449	0.0439954	0.0623541	0.00271011	0.0536984	0.0679215

## Sheet: glycogen
Sample ID	calf	CC, uM	DLM, uM	FA, mM	ug glucose/ug DNA
97	15	61	16	1	8.38758
100	15	61	30	1	8.01801
103	15	61	100	1	10.4396
106	15	61	300	1	11.9664
109	15	128	16	1	10.354
112	15	128	30	1	8.65525
115	15	128	100	1	11.8661
118	15	128	300	1	14.8389
121	15	2028	16	1	15.4053
124	15	2028	30	1	9.52171
127	15	2028	100	1	17.0174
130	15	2028	300	1	14.9047
133	15	4528	16	1	18.0452
136	15	4528	30	1	15.8611
139	15	4528	100	1	14.7111
142	15	4528	300	1	10.442
145	15	61	16	0	8.36066
148	15	61	30	0	11.7662
151	15	61	100	0	9.29016
154	15	61	300	0	15.8333
157	15	128	16	0	13.8534
160	15	128	30	0	9.95073
163	15	128	100	0	8.69374
166	15	128	300	0	6.88783
169	15	2028	16	0	14.0849
172	15	2028	30	0	17.0364
175	15	2028	100	0	14.9347
178	15	2028	300	0	13.242
181	15	4528	16	0	18.6874
184	15	4528	30	0	11.6452
187	15	4528	100	0	13.8685
190	15	4528	300	0	9.71534
97	16	61	16	1	6.22177
100	16	61	30	1	7.37414
103	16	61	100	1	8.14711
106	16	61	300	1	8.63467
109	16	128	16	1	8.35586
112	16	128	30	1	8.34256
115	16	128	100	1	8.78228
118	16	128	300	1	8.41746
121	16	2028	16	1	11.0532
124	16	2028	30	1	10.2851
127	16	2028	100	1	10.5318
130	16	2028	300	1	11.0375
133	16	4528	16	1	11.0956
136	16	4528	30	1	11.0749
139	16	4528	100	1	11.6328
142	16	4528	300	1	9.10858
145	16	61	16	0	10.7326
148	16	61	30	0	10.3603
151	16	61	100	0	10.3197
154	16	61	300	0	10.5012
157	16	128	16	0	11.14
160	16	128	30	0	9.8329
163	16	128	100	0	10.2799
166	16	128	300	0	11.1027
169	16	2028	16	0	13.5781
172	16	2028	30	0	11.8057
175	16	2028	100	0	12.9978
178	16	2028	300	0	11.6007
181	16	4528	16	0	11.3561
184	16	4528	30	0	12.1748
187	16	4528	100	0	9.9165
190	16	4528	300	0	11.229
97	18	61	16	1	8.14788
100	18	61	30	1	8.38162
103	18	61	100	1	8.27056
106	18	61	300	1	8.01643
109	18	128	16	1	8.28606
112	18	128	30	1	8.57325
115	18	128	100	1	9.16694
118	18	128	300	1	8.62947
121	18	2028	16	1	8.85129
124	18	2028	30	1	9.48548
127	18	2028	100	1	8.65665
130	18	2028	300	1	9.28428
133	18	4528	16	1	9.32695
136	18	4528	30	1	9.29679
139	18	4528	100	1	9.53612
142	18	4528	300	1	8.74396
145	18	61	16	0	8.86694
148	18	61	30	0	8.35538
151	18	61	100	0	8.22821
154	18	61	300	0	8.61748
157	18	128	16	0	7.75561
160	18	128	30	0	8.53706
163	18	128	100	0	8.29373
166	18	128	300	0	8.86883
169	18	2028	16	0	9.34006
172	18	2028	30	0	9.74213
175	18	2028	100	0	9.19963
178	18	2028	300	0	8.90325
181	18	4528	16	0	8.95514
184	18	4528	30	0	9.02767
187	18	4528	100	0	7.8077
190	18	4528	300	0	9.12444

## Sheet: glucose
Sample ID	calf	CC, uM	DLM, uM	FA, mM	mg glucose/ug DNA
97	15	61	16	1	0.317147
100	15	61	30	1	0.291844
103	15	61	100	1	0.327943
106	15	61	300	1	0.369523
109	15	128	16	1	0.358312
112	15	128	30	1	0.274714
115	15	128	100	1	0.322266
118	15	128	300	1	0.291101
121	15	2028	16	1	0.369406
124	15	2028	30	1	0.306814
127	15	2028	100	1	0.333854
130	15	2028	300	1	0.262174
133	15	4528	16	1	0.230966
136	15	4528	30	1	0.298154
139	15	4528	100	1	0.331011
142	15	4528	300	1	0.248208
145	15	61	16	0	0.246693
148	15	61	30	0	0.252746
151	15	61	100	0	0.255941
154	15	61	300	0	0.314218
157	15	128	16	0	0.284921
160	15	128	30	0	0.270291
163	15	128	100	0	0.314579
166	15	128	300	0	0.274767
169	15	2028	16	0	0.262339
172	15	2028	30	0	0.342192
175	15	2028	100	0	0.248801
178	15	2028	300	0	0.249761
181	15	4528	16	0	0.290441
184	15	4528	30	0	0.199562
187	15	4528	100	0	0.242308
190	15	4528	300	0	0.311046
97	16	61	16	1	0.302313
100	16	61	30	1	0.338393
103	16	61	100	1	0.301438
106	16	61	300	1	0.300124
109	16	128	16	1	0.271123
112	16	128	30	1	0.291611
115	16	128	100	1	0.27396
118	16	128	300	1	0.240103
121	16	2028	16	1	0.229613
124	16	2028	30	1	0.250972
127	16	2028	100	1	0.240441
130	16	2028	300	1	0.240903
133	16	4528	16	1	0.262273
136	16	4528	30	1	0.251705
139	16	4528	100	1	0.227747
142	16	4528	300	1	0.208839
145	16	61	16	0	0.352827
148	16	61	30	0	0.312847
151	16	61	100	0	0.312589
154	16	61	300	0	0.302083
157	16	128	16	0	0.403639
160	16	128	30	0	0.291134
163	16	128	100	0	0.36105
166	16	128	300	0	0.350169
169	16	2028	16	0	0.320547
172	16	2028	30	0	0.258778
175	16	2028	100	0	0.289102
178	16	2028	300	0	0.277832
181	16	4528	16	0	0.279714
184	16	4528	30	0	0.288552
187	16	4528	100	0	0.299861
190	16	4528	300	0	0.242732
97	18	61	16	1	0.397592
100	18	61	30	1	0.389207
103	18	61	100	1	0.401704
106	18	61	300	1	0.389356
109	18	128	16	1	0.388304
112	18	128	30	1	0.397874
115	18	128	100	1	0.351291
118	18	128	300	1	0.357986
121	18	2028	16	1	0.324532
124	18	2028	30	1	0.335303
127	18	2028	100	1	0.341441
130	18	2028	300	1	0.365574
133	18	4528	16	1	0.330169
136	18	4528	30	1	0.337207
139	18	4528	100	1	0.268557
142	18	4528	300	1	0.326078
145	18	61	16	0	0.400181
148	18	61	30	0	0.343064
151	18	61	100	0	0.52772
154	18	61	300	0	0.378365
157	18	128	16	0	0.388797
160	18	128	30	0	0.358383
163	18	128	100	0	0.377197
166	18	128	300	0	0.444584
169	18	2028	16	0	0.366589
172	18	2028	30	0	0.371913
175	18	2028	100	0	0.323915
178	18	2028	300	0	0.379266
181	18	4528	16	0	0.282617
184	18	4528	30	0	0.456457
187	18	4528	100	0	0.313871
190	18	4528	300	0	0.305812

## Sheet: BHB
Sample ID	calf	CC, uM	DLM, uM	FA, mM	BHB, ug/ug DNA
97	15	61	16	1	13.4255
100	15	61	30	1	12.7049
103	15	61	100	1	14.3338
106	15	61	300	1	14.8492
109	15	128	16	1	15.7652
112	15	128	30	1	14.7389
115	15	128	100	1	16.0441
118	15	128	300	1	15.1236
121	15	2028	16	1	17.2143
124	15	2028	30	1	10.7529
127	15	2028	100	1	14.5513
130	15	2028	300	1	14.4449
133	15	4528	16	1	13.3712
136	15	4528	30	1	13.4766
139	15	4528	100	1	15.7367
142	15	4528	300	1	12.6874
97	16	61	16	1	11.6112
100	16	61	30	1	10.0893
103	16	61	100	1	10.8644
106	16	61	300	1	11.5303
109	16	128	16	1	9.20629
112	16	128	30	1	10.3782
115	16	128	100	1	9.66714
118	16	128	300	1	8.19207
121	16	2028	16	1	11.1417
124	16	2028	30	1	8.37115
127	16	2028	100	1	9.75034
130	16	2028	300	1	8.44089
133	16	4528	16	1	8.49323
136	16	4528	30	1	8.60014
139	16	4528	100	1	8.18594
142	16	4528	300	1	4.39651
97	18	61	16	1	6.52278
100	18	61	30	1	5.58382
103	18	61	100	1	6.36623
106	18	61	300	1	6.51274
109	18	128	16	1	5.37567
112	18	128	30	1	6.55856
115	18	128	100	1	6.48609
118	18	128	300	1	6.25961
121	18	2028	16	1	5.31414
124	18	2028	30	1	5.09493
127	18	2028	100	1	4.68756
130	18	2028	300	1	5.61738
133	18	4528	16	1	4.85887
136	18	4528	30	1	4.80207
139	18	4528	100	1	4.13756
142	18	4528	300	1	4.51631
